# Supplementary material for: Positive Correlation between Pesticide Consumption and Longevity in Solitary Bees: Are We Overlooking Fitness Trade-Offs?
Source: Insects. 2020 Nov 20;11(11):819. doi: 10.3390/insects11110819 (PMC7699727; doi:10.3390/insects11110819)
Supplement: Supplementary file 1 [file insects-11-00819-s001.zip]

Archive with 1 entries (1 files):
- insects-957898-supplementary.xlsx
