# Supplementary material for: Positive Correlation between Pesticide Consumption and Longevity in Solitary Bees: Are We Overlooking Fitness Trade-Offs?
Source: Insects. 2020 Nov 20;11(11):819. doi: 10.3390/insects11110819 (PMC7699727; doi:10.3390/insects11110819)
Supplement: Supplementary file 1 [file insects-11-00819-s001.zip › insects-957898-supplementary.xlsx]

## Sheet: SI Table 1
						Percentiles
	Treatment	Sample size	Feeder	Non-feeder		1	5	10	25	50	75	90	95	99
	Control	45	43	2	Consumption [g x g-1 x bee-1]	0.05	0.1376	0.168	0.308	0.78	0.952	1.222	1.238	1.301
	Herbicide	45	39	6		0.05	0.089	0.121	0.2179	0.6979	0.933	1.355	1.394	1.51
	Insecticide	45	42	3		0.023	0.133	0.156	0.444	0.7298	0.867	1.023	1.1408	1.176
	Combined	45	37	8		0.034	0.595	0.949	0.218	0.647	0.892	1.1	1.311	1.355
Table 1. Overview of the number of individual female adult solitary bees (Osmia bicornis) that were considered feeding during the 10 day exposure period and the average consumption. No significant difference was observed between treatment groups in the proportion of feeders and non-feeders (melogit, p > 0.10). Across all treatment groups, the average individual consumed 0.73 ± 0.65 − 0.79 (g × g−…
